# Supplementary material for: Immune responses to SARS-CoV-2 in three children of parents with symptomatic COVID-19
Source: Nat Commun. 2020 Nov 11;11:5703. doi: 10.1038/s41467-020-19545-8 (PMC7658256; doi:10.1038/s41467-020-19545-8)
Supplement: Supplementary file 3 — Source Data [file 41467_2020_19545_MOESM3_ESM.xlsx]

## Sheet: Figure 2
CD8 T						CD8 T N						CD4 T N							CD16+SSChi neutrophils (day 88)
	C1	C2	C3	A1	A2		C1	C2	C3	A1	A2		C1	C2	C3	A1	A2			C1	C2	C3	A1	A2
12	31.3715	45.7025	43.9224	41.7664	40.8329		46.3402	39.1127	58.2981	27.4073	31.86		70.0333	64.0112	77.5468	35.0454	40.9079		CD14-	30.3959	1.96652	11.3728	7.96472	17.7733
37	18.049	29.4978	24.7612	22.8218	19.6253		49.9462	39.7131	70.6947	29.9694	32.5807		77.9993	71.7188	86.5298	46.1306	55.8018		CD14+	3.06175	0.268049	0.922495	0.977728	2.89444
88	9.87725	33.7155	23.0818	21.5643	16.009		29.387	29.5426	58.6431	26.0484	27.772		69.9474	63.4064	77.8256	36.5812	37.9596
CD4 T						CD8 T EMRA						CD4 T EMRA							Children Cytokines	IL-8			MCP-1			RANTES
12	26.9462	20.0012	21.6002	9.95348	27.3724		35.389	32.479	29.9016	23.0618	49.7181		3.5247	2.0846	2.34314	2.75234	9.37052			C1	C2	C3	C1	C2	C3	C1	C2	C3
37	39.0598	34.0239	41.0721	34.0459	38.7343		32.6116	32.8664	21.7415	25.9518	52.0741		3.46298	2.45644	1.39837	2.73343	5.3336		12	2.4	2.62744	2.81264	9.25624	69.147	24.1155	6595.81	13786.3	6207.98
88	25.5235	26.4331	29.325	24.2404	24.3756		48.9887	30.867	25.1771	18.6904	33.1964		3.94044	4.60404	3.41976	4.78628	2.38203		37	1.86013	5.0939	2.92751	13.2192	71.8678	27.2138	15179.5	26263.5	10011.2
B cells						CD8 T EM						CD4 T EM
12	8.50468	6.92132	11.1671	6.47165	6.88168		16.5015	23.1788	10.3698	42.3595	15.9321		7.26193	7.71445	4.8646	36.0085	24.549		Adult Cytokines	IL-8		MCP-1		RANTES
37	9.91504	8.75954	12.1829	5.93674	5.92078		16.6271	25.8635	7.32316	39.2127	13.8878		7.22548	9.74853	3.94591	27.9577	15.7094			A1	A2	A1	A2	A1	A2
88	3.07224	6.54189	8.8	4.77894	5.52715		19.6459	36.1703	13.1234	48.6663	34.1103		5.25452	12.2682	5.23122	28.2608	14.1421		12	5.17131	4.08651	12.5409	68.4266	10377.5	16130.7
NK cells						CD8 T CM						CD4 T CM							37	2.34049	3.74224	12.5376	29.6776	16058.3	21455.3
12	8.1691	5.97653	6.38458	21.99	6.16521		1.7693	5.14629	1.45558	7.17143	2.48993		19.1801	26.1898	15.2454	26.1938	25.1726
37	4.79684	3.80505	1.89335	8.36237	1.79623		0.814972	1.55695	0.24063	4.86605	1.45744		11.3887	16.0762	8.12591	23.1783	23.1553
88	1.66683	4.56085	2.24386	8.5374	1.99114		1.97831	3.4201	3.05644	6.59493	4.9214		20.8577	19.7214	13.5235	30.3717	45.5163
Monocytes						PD1+ CD8 T
12	0.633521	0.395537	0.125945	0.700679	1.06394		16.1	17.1	6.9	8.49	13.7
37	6.98248	1.76605	2.59179	5.164	3.88481		27.7	27.9	29.1	27.1	27
88	3.29344	1.15712	0.777694	1.79316	2.30052
Dendritic Cells						Neutrophils
12	0.620037	0.242231	0.25904	0.582513	0.312899		10.2305	10.7034	5.10819	15.2324	15.7588
37	0.797607	0.24156	0.491265	0.904296	0.478493		36.6092	25.1722	26.2912	32.7437	41.9404
88	0.692435	0.41875	0.440832	0.654538	0.412724		39.0655	25.923	26.5451	37.2764	53.4322
Classical monocytes						Eosinophils
12	0.518352	0.357686	0.109193	0.624109	0.747669		13.5185	12.7371	9.26207	8.85252	2.70095
37	5.26513	1.27954	1.65698	3.87955	2.42661		13.0559	14.2121	12.9413	13.1101	3.65337
88	2.4209	0.885675	0.534215	1.1434	1.36769		10.454	10.9214	9.16209	10.8861	1.70542
Non classical monocytes
12	0.0850187	0.0276033	0.0102145	0.0252971	0.163197
37	1.02701	0.319083	0.60013	0.76237	1.10583
88	0.298569	0.168921	0.151607	0.441047	0.612711
Intermediate monocytes
12	0.0185393	0.00768595	0.00449438	0.0409168	0.121027
37	0.65906	0.162477	0.314342	0.475556	0.336209
88	0.573532	0.102526	0.0913044	0.210116	0.321455

## Sheet: Figure 3
Saliva IgA					Plasma IgA					Neutralising Antibody
	12	18	25			12	37	88			12	37	88
A1	32.97	11.65	21.28			523.78	190.23	0			403	226	160
A2	77.39	20.17	29.07			0	0	0			28	10	10
C1	9.76	20.37	81.4			0	0	0			10	10	10
C2	21	81.07	80.2			0	0	0			10	10	10
C3	28.79	39.38	10.82			0	0	0			10	20	10
Positive				87.27					794.16
Saliva IgG					Plasma IgG
A1	25.09	0	20.67			1526.33	1479.88	1442.33
A2	23.05	37.79	29.89			18.02	586.77	1621.43
C1	0	5	24.26			0	0	0
C2	10.2	10.27	11.15			0	0	0
C3	23.52	12.14	5			472.3	451.67	458.75
Positive				17.61					21289
Saliva IgM					Plasma IgM
A1	209.7	23.06	24.55			2726.17	1709.5	610.55
A2	39	24.68	172.71			258.025	227	214.615
C1	71.83	0	54.25			0	0	0
C2	13.55	74.5	46.5			0	0	0
C3	0	0	13.82			218.846	235.25	333.75
Positive				47.39					554.89

## Sheet: Figure 4
Age	Gender	PCR	Cohort	Symptoms	Sample	'IgGSARS2S1'	'IgGSARS2S2'	'IgGHCoV229ES1'	'IgGHCoVNL63S1'	'IgGHCoVOC43S1_2'	'IgGSARS2RBD'	'IgGSARS1S1'	'IgGSARS1RBD'	'IgGHCoVHKU1TrimerS'	'IgGTetanus'	'IgGH1Cal2009'	'IgGSARS2TrimerS'	'IgG1SARS2S1'	'IgG1SARS2S2'	'IgG1HCoV229ES1'	'IgG1HCoVNL63S1'	'IgG1HCoVOC43S1_2'	'IgG1SARS2RBD'	'IgG1SARS1S1'	'IgG1SARS1RBD'	'IgG1HCoVHKU1TrimerS'	'IgG1Tetanus'	'IgG1H1Cal2009'	'IgG1SARS2TrimerS'	'IgG2SARS2S1'	'IgG2SARS2S2'	'IgG2HCoV229ES1'	'IgG2HCoVNL63S1'	'IgG2HCoVOC43S1_2'	'IgG2SARS2RBD'	'IgG2SARS1S1'	'IgG2SARS1RBD'	'IgG2HCoVHKU1TrimerS'	'IgG2Tetanus'	'IgG2H1Cal2009'	'IgG2SARS2TrimerS'	'IgG3SARS2S1'	'IgG3SARS2S2'	'IgG3HCoV229ES1'	'IgG3HCoVNL63S1'	'IgG3HCoVOC43S1_2'	'IgG3SARS2RBD'	'IgG3SARS1S1'	'IgG3SARS1RBD'
38	F	PCR positive	Family_pos	Mild	DF1.1-V1	2.94727	4.04039	4.36263	4.13854	4.48795	2.30139	1.59843	1.65642	4.03176	4.48255	4.4531	3.05321	1.90128	3.70406	4.23417	3.9733	4.17988	1.4624	0.69897	0.753328	3.69188	4.15283	4.19263	2.50424	0.221849	0.669007	2.58433	0.970037	2.74599	0.39794	0.477121	0.221849	0.845098	3.37502	1.64015	0.60206	1.36173	3.01592	0.875061	0.221849	3.3075	0.726999	0	0.30103
	F	PCR positive	Family_pos	Mild	DF1.1-V2	3.14244	4.03075	4.36635	4.1206	4.49854	2.46933	1.93785	2.41218	3.96226	4.5239	4.47342	2.71251	1.71321	3.73332	4.20873	3.92738	4.15791	1.14613	0.69897	0.753328	3.63215	4.10239	4.1929	2.24633	0.425969	0.425969	2.55084	0.865301	2.77024	0.544068	0.30103	0.221849	0.90309	3.3912	1.44196	0.30103	1.68124	3.00036	0.544068	0.221849	3.22557	1.15635	0.778151	1.50515
	F	PCR positive	Family_pos	Mild	DF1.1-V3	3.13534	3.98685	4.35678	4.11862	4.45935	2.78295	1.76839	2.08577	3.91154	4.50155	4.4929	2.92471	1.84303	3.74733	4.14364	3.89102	4.15806	1.04139	0.778151	0.937852	3.57961	4.11147	4.25837	2.55125	0.564271	0.335792	2.59439	0.801632	2.82553	0.812913	0.30103	0.221849	0.845098	3.40697	1.69607	0.477121	1.72016	2.70785	0.740363	-0.176091	2.87996	1.26324	0.60206	1.04139
47	M	PCR positive	Family_pos	Mild	DF1.2-V1	2.50265	4.03401	4.49575	4.19401	4.59266	2.61243	2.14354	2.27493	4.47744	4.57977	4.56302	2.24756	2.28481	3.88762	4.38095	4.06334	4.46064	2.26126	2.31492	2.35347	4.40515	4.57884	4.54742	2.1314	0.335792	0.425969	2.11893	0.801632	2.26403	0.740363	0.30103	0.221849	1.9345	2.35889	2.37779	0.30103	0.69897	3.37463	1.19033	0.564271	3.67582	0.636822	0.30103	0.477121
	M	PCR positive	Family_pos	Mild	DF1.2-V2	3.04225	4.06046	4.50504	4.18917	4.601	3.11216	2.17221	2.31667	4.48098	4.58215	4.56859	2.23637	2.95553	3.93897	4.35882	4.08867	4.43226	2.99564	2.31175	2.36673	4.3802	4.56843	4.51417	2.03476	0.221849	0.425969	2.13354	0.583577	2.29703	0.653213	0.477121	0.221849	1.93952	2.38021	2.41775	0.30103	1.14613	3.29322	1.13033	0.425969	3.62977	1.12494	0.30103	0.60206
	M	PCR positive	Family_pos	Mild	DF1.2-V3	3.4657	4.16878	4.51305	4.20514	4.60508	3.48275	2.33378	2.39064	4.48671	4.58316	4.54931	2.834	3.36119	4.02912	4.36825	4.05441	4.43947	3.31228	2.42813	2.45434	4.3882	4.56156	4.48125	2.76592	0.425969	0.937852	2.37291	0.970037	2.43324	0.740363	0.30103	0.425969	2.15076	2.53593	2.58902	0.477121	0.845098	3.21757	1.35218	0.425969	3.51208	0.801632	0.30103	0.60206
9	M	PCR negative	Family_neg	Mild	DF1.3-V1	2.33579	1.97159	4.19489	4.19111	4.41226	2.6119	1.91995	2.09459	4.33317	4.48251	4.5131	2.12656	2.15432	1.81954	4.08464	4.08585	4.28411	2.16435	1.6721	1.79005	4.23587	4.32447	4.42998	1.76592	1.40937	1.10266	1.65321	1.88837	2.72686	2.13672	0.60206	0.884607	0.90309	2.9058	1.84921	1.33244	0.176091	0.522879	1.33244	1.60924	1.4624	0.367977	0.30103	1.04139
	M	PCR negative	Family_neg	Mild	DF1.3-V2	2.34275	1.97848	4.18789	4.19633	4.42992	2.65482	1.89023	2.0657	4.34039	4.46855	4.44339	2.07858	2.15886	1.82282	4.10103	4.07238	4.27835	2.24797	1.64836	1.69607	4.25139	4.3283	4.43718	1.7733	1.45738	1.08517	1.63347	1.91027	2.74403	2.15685	0.60206	0.962211	0.954243	2.89735	1.93281	1.41497	0	0.726999	1.25527	1.53991	1.4624	0.124939	0	0.90309
	M	PCR negative	Family_neg	Mild	DF1.3-V3	2.25688	1.87313	4.11618	4.13842	4.37332	2.58958	1.70472	2.09807	4.27514	4.4344	4.48812	1.93618	2.01564	1.68124	4.01518	4.04011	4.24527	1.99782	1.43136	1.57596	4.19432	4.29631	4.44446	1.53572	1.40937	1.04792	1.53148	1.88837	2.79181	2.11561	0.60206	0.884607	0.812913	2.83347	1.77936	1.27875	0	0.522879	1.21748	1.55226	1.41497	0.367977	0.30103	1.27875
7	M	PCR negative	Family_neg	Mild	DF1.4-V1	2.28141	3.11467	4.3794	4.12397	4.43915	2.56427	2.07065	1.91558	3.98305	4.49046	4.50469	2.08932	1.9762	2.04139	4.18139	3.95244	4.30439	2.01494	1.98453	1.69607	3.80591	4.13506	4.40016	1.67973	1.33579	1.02803	1.96142	1.81513	2.22831	2.09517	0.60206	0.669007	0.845098	3.52988	1.71321	1.32222	0.30103	0.367977	0.929419	0.500602	1.89763	0.865301	0	0.30103
	M	PCR negative	Family_neg	Mild	DF1.4-V2	2.27223	3.03809	4.35613	4.11024	4.42855	2.54613	1.89023	1.84716	3.91159	4.47918	4.50285	2.00789	1.99417	1.97081	4.17841	3.98357	4.29767	2.02938	1.81954	1.70472	3.7926	4.15409	4.40879	1.63682	1.35539	1.10266	1.94939	1.81513	2.42678	2.07737	0.477121	0.823909	0.778151	3.4901	1.7297	1.30103	0.60206	0.124939	1.0607	0.500602	2.07188	0.865301	0	0
	M	PCR negative	Family_neg	Mild	DF1.4-V3	2.26639	3.07194	4.35144	4.09519	4.43193	2.60495	2.24961	1.83463	3.89166	4.47837	4.51285	2.0036	2.02803	2.10037	4.15127	3.99492	4.31792	2.09864	1.73239	1.66901	3.81251	4.15384	4.46548	1.59476	1.40937	1.10266	1.91381	1.84406	2.57711	2.13194	0.544068	0.753328	0.812913	3.51634	1.48667	1.43136	0.69897	0.367977	0.929419	0.564271	1.88081	0.801632	0	0.30103
5	F	PCR negative	Family_neg	Assymptomatic	DF1.5-V1	3.09348	1.99637	4.32298	4.18638	4.36787	3.3138	1.95745	2.45989	4.2674	4.55768	4.52721	2.45306	1.79005	1.11394	4.17492	3.94928	4.06483	2.43933	0.845098	1.06695	4.02882	4.2582	4.2778	1.68425	1.37414	1.10266	1.38021	1.85329	2.83389	2.15381	0.477121	0.823909	0.90309	3.33153	1.86134	1.34242	0.778151	0.522879	1.02119	2.03208	2.79169	1.01424	0.778151	2.01703
	F	PCR negative	Family_neg	Assymptomatic	DF1.5-V2	3.04343	1.9502	4.26775	4.15563	4.32418	3.28481	1.92771	2.37718	4.21965	4.55856	4.5192	2.40455	1.76839	1.11394	3.98736	3.87318	4.04943	2.42243	0.69897	0.985277	3.86723	4.18125	4.25298	1.6163	1.47227	1.02803	1.27875	1.87118	2.83325	2.15076	0.544068	0.823909	0.845098	3.30481	1.76092	1.29003	0.69897	0.522879	0.929419	1.90128	2.71433	1.05436	0.778151	1.98227
	F	PCR negative	Family_neg	Assymptomatic	DF1.5-V3	3.05468	2.01773	4.24843	4.14382	4.33532	3.29571	1.93281	2.347	4.20767	4.55134	4.51995	2.39852	1.72564	1.14613	4.04433	3.85834	4.03806	2.43933	0.778151	0.985277	3.7614	4.21278	4.23923	1.4523	1.42597	1.18089	1.32222	1.91027	2.77682	2.22401	0.477121	0.884607	0.778151	3.28634	1.71321	1.27875	0.845098	0.636822	1.0607	1.77573	2.69984	1.01424	0.90309	1.92942
9	F	PCR negative	Healthy	Healthy	TN001	2.21792	2.23595	3.90269	3.97546	4.32993	1.77208	1.29373	1.73507	3.78356	4.4747	4.40201	1.45989	0.937852	0.60206	3.79135	3.76449	4.0453	0.653213	0.544068	0.669007	3.48487	4.11941	4.08055	0.801632	-0.176091	-0.176091	0.30103	0.124939	2.44586	0.39794	0	0.221849	0.477121	2.39707	1.15127	0	0.30103	0.920819	0.39794	0.669007	1.88081	-0.477121	0.30103	0.30103
9	F	PCR negative	Healthy	Healthy	TN002	1.91995	2.08873	2.56309	4.01143	4.04775	1.70472	3.08159	2.22874	4.2559	4.38178	4.36733	1.8118	1.69607	2.25164	2.47519	3.96122	3.92645	1.39794	1.34242	1.84303	4.15272	4.2587	4.29394	1.30821	0.425969	-0.176091	0.30103	1.05436	2.95384	0.740363	0.477121	0.564271	1.68124	2.97841	2.09225	0.30103	0.60206	0.367977	0.39794	0.425969	1.47712	0.124939	0.845098	1.34242
9	M	PCR negative	Healthy	Healthy	TN036	2.02188	1.99417	4.05883	4.05383	4.35804	1.95745	1.56427	2.36891	4.15999	4.58118	4.45793	1.56624	0.937852	0.778151	3.80405	3.73836	3.97827	0.69897	0.60206	0.669007	3.7881	4.25901	4.19491	0.726999	-0.176091	0.221849	0.778151	0.367977	1.68723	0.477121	0	-0.176091	0	1.67669	1.70472	0	0.477121	0.636822	1.87795	1.5272	2.01072	0.367977	0	1.30103
5	M	PCR negative	Healthy	Healthy	TN039	1.8399	1.39211	1.35539	1.89023	4.09094	2.15432	1.77573	1.97004	3.13977	4.28469	4.43801	1.66118	0.753328	0.60206	0.425969	0.937852	3.86484	0.954243	0.30103	0.564271	1.5563	3.7401	4.28195	0.865301	0.753328	0.425969	0.60206	1.09108	1.50741	1.40654	0	0.221849	0	1.71181	0.937852	0.778151	0.477121	-0.477121	0	-0.176091	1.92942	0.124939	0	1.17609
9	M	PCR negative	Healthy	Healthy	TN041	1.83357	2.04597	2.72727	3.92159	4.18284	1.90669	1.94776	1.87118	3.51397	4.27311	4.44052	1.82499	1.22185	1.72016	2.66433	3.92175	4.08108	1.41497	1.27875	1.37414	3.42095	4.00532	4.34456	1.05436	0.564271	0.221849	0.30103	1.01424	1.82715	0.929419	0.90309	0.221849	0.477121	2.86124	2.23469	0.60206	0.477121	1.18564	0.875061	0.425969	1.51851	0.367977	0.477121	0.778151
6	F	PCR negative	Healthy	Healthy	TN042	1.94283	3.60495	4.19339	4.16852	4.50651	2.39562	2.02394	2.07676	4.35248	4.52333	2.35475	2.13619	1.92771	3.63574	4.17807	4.15281	4.52746	2.40909	1.57978	2.06321	4.31555	4.53282	2.46958	2.18564	0.425969	0.425969	1.17609	1.30821	2.16928	0.977724	0	0.823909	1.8451	2.63998	0.669007	0.30103	0.69897	0.801632	0.544068	0.564271	2.17026	-0.477121	1.38021	0.30103
5	F	PCR negative	Healthy	Healthy	TN043	2.10094	1.85228	2.5374	3.73453	4.26227	2.85105	1.24715	1.70186	2.78187	4.63892	2.92108	1.7546	1.53991	1.53148	2.42188	3.77471	4.13931	2.17319	1	1.42597	2.70501	4.41565	2.8214	1.3862	1.22185	0.937852	0.954243	1.73507	1.47953	2.055	0.30103	0.669007	0	2.61119	1.15127	1.27875	0.60206	-0.477121	0.176091	0.753328	1.52504	2.08577	0	0.30103
9	F	PCR negative	Healthy	Healthy	TN044	2.08338	2.14664	4.42419	3.65969	4.39119	1.91995	2.15736	2.14093	4.26869	4.30504	4.45421	1.92857	1.87021	1.6902	4.35248	3.69833	4.23702	1.47712	1.87795	2.0518	4.12261	4.09784	4.39601	2.04663	0.425969	0.0669468	1.02119	0.124939	1.83357	0.740363	0	0.335792	0.845098	1.98	1.06695	0	0.477121	1.01424	1.58546	0.753328	2.05308	0.522879	0.69897	0.477121
6	M	PCR negative	Healthy	Healthy	TN046	1.85228	1.92255	2.37961	3.63925	4.20272	1.90399	2.49089	1.87699	3.13343	4.40782	3.50254	1.49601	1.69607	1.91381	1.72154	3.65453	4.12494	1.5563	2.6835	1.57596	3.13862	4.30148	3.51399	1.32906	0.669007	-0.176091	0	0.636822	2.26285	0.653213	0.30103	0.564271	0	2.88846	0.823909	0	0.30103	-0.477121	-0.30103	-0.176091	1.86923	0.522879	0	0
5	F	PCR negative	Healthy	Healthy	TN049	2.22054	2.48382	2.41358	3.9563	4.33066	1.89579	1.42597	2.10834	3.94908	4.43218	4.42926	1.97236	2.09225	2.56467	2.22185	3.91372	4.19907	1.5563	1.27875	1.79704	3.86694	4.21845	4.32901	2.08754	0.564271	0.221849	0.30103	0.801632	1.27107	0.929419	0.30103	0.221849	0.778151	3.1837	1.27107	0.60206	0.30103	0.636822	0.176091	0.425969	2.22011	0.367977	0	0.60206
6	M	PCR negative	Healthy	Healthy	TN053	2.20457	3.31411	4.08688	3.95785	4.51856	2.86609	1.90128	2.17993	4.05345	4.2146	4.28894	2.2313	1.83357	2.7796	3.91654	3.69558	4.22205	2.61909	0.845098	1.33579	3.77327	3.69061	4.02838	1.77694	1.75333	1.7297	2.0607	2.17706	2.53169	2.5397	1.07918	1.40937	1.14613	2.82575	2.95697	1.72428	0.60206	-0.477121	0.875061	0.669007	2.70969	0.636822	1.23045	0.90309
5	M	PCR negative	Healthy	Healthy	TN059	1.80049	2.60278	2.64015	3.96735	4.30702	1.95745	1.58734	1.48902	3.29085	4.47111	3.01925	1.61101	1.00718	0.778151	0.619789	3.80585	4.12305	0.778151	0.477121	0.669007	2.60638	4.21518	1.82173	0.726999	1.02803	0.221849	0.477121	0.970037	2.29152	1.0607	0.30103	0.221849	0	2.94792	0.564271	0.60206	0.477121	0.124939	0.39794	1.19498	1.79239	-0.477121	0	0
6	M	PCR negative	Healthy	Healthy	TN062	2.00504	3.56652	4.28107	3.96556	4.48122	2.37961	2.00718	2.1683	4.38071	4.06854	4.36317	2.31772	1.00718	3.33072	4.00893	3.73261	4.17099	1.11394	0.69897	0.753328	4.09147	2.51144	4.07792	1.01424	0.985277	0.884607	1.32222	1.50965	1.98752	1.53148	0.39794	0.564271	1.61805	2.71223	1.35539	0.845098	0.60206	0.522879	0.653213	0.564271	2.70329	0.367977	0.30103	1.07918
6	M	PCR negative	Healthy	Healthy	TN063	2.3868	2.07433	3.88054	3.73903	4.42859	1.98975	1.57596	2.05051	3.55275	4.39852	4.38796	1.5721	0.753328	0.778151	3.61507	3.34137	4.147	0.845098	0.60206	0.669007	3.0216	4.01001	4.10474	0.765917	0.335792	-0.176091	1.14613	0.636822	2.12926	0	0.30103	0.221849	0.653213	3.22466	1.61979	0	0.477121	0.522879	1.0607	1.18089	2.6835	0.522879	0.30103	0.60206
5	F	PCR negative	Healthy	Healthy	TN071	3.4155	2.79634	4.21914	4.03016	4.42683	2.50402	3.1098	1.78056	3.98664	3.89753	4.39788	1.86825	2.70085	2.81757	4.1235	3.94234	4.30315	2.33041	1.77085	1.69607	3.88612	3.81794	4.32642	1.91558	1.24715	0.669007	1.32222	1.57787	2.5684	1.64345	0.60206	0.564271	1.0607	1.9058	2.13247	1.04139	0.477121	0.583577	1.55023	0.669007	2.02325	0.367977	0	0
48	F	PCR negative	Healthy	Healthy	KK3	1.95505	1.37414	4.2487	4.20137	4.27528	2.18089	1.42597	1.93618	4.20728	4.42254	4.26949	1.6516	1.80049	1.5563	4.28286	4.21567	4.24582	2.17609	1.27875	2.06321	4.20111	4.42371	4.29751	1.45989	1.24715	0.221849	0.69897	0.893947	2.48454	1.02119	0.477121	0.425969	0.977724	2.49762	0.912045	0	0	-0.477121	0.176091	0.425969	0	0.124939	0	0
48	M	PCR negative	Healthy	Healthy	KK9	1.71739	3.1093	4.15822	4.12358	4.42927	2.16187	1.3457	2.29078	4.32047	4.40974	4.30942	1.72291	1.39211	3.18099	4.06398	4.01725	4.38051	1.27875	1.25527	2.30248	4.25217	4.39529	4.25201	1.87699	0.425969	0.425969	1.97772	1.56624	2.38232	0.740363	0	0.564271	1.59106	1.55023	2.13566	0.176091	0.477121	-0.0791812	0.39794	0.425969	0.477121	0.865301	0	0.60206
36	M	PCR negative	Healthy	Healthy	KK11	2.1528	2.88517	4.45586	4.15056	4.51336	1.80391	2.28705	1.97467	4.30488	4.54834	4.43449	1.70615	0.823909	1.24304	4.17005	3.89832	4.23431	1.04139	0.845098	0.937852	4.02428	4.21385	4.10521	1.05436	0.425969	-0.176091	1.75967	0.865301	2.55043	1.02119	0	0.669007	1.20412	2.11893	1.61979	0.477121	1.04139	0.367977	1.46982	0.669007	1.99564	0.367977	-0.30103	0.477121
48	F	PCR negative	Healthy	Healthy	KK18	1.96457	1.61979	3.95879	4.06847	4.40694	2.02394	2.3723	1.84094	4.16546	4.49566	4.49847	1.71461	0.753328	0.69897	3.58531	3.76096	3.86249	0.845098	0.477121	0.753328	3.80865	3.99201	3.97379	0.726999	0.221849	0.221849	1.57403	1.73507	2.49019	0.544068	0	0.564271	1.86923	2.57978	2.48667	0.176091	0.477121	-0.477121	0.544068	0.823909	1.8293	0.367977	0.30103	0.60206
39	M	PCR negative	Healthy	Healthy	KK42	1.75714	2.09225	4.45438	4.06219	4.5651	1.60387	1.40937	1.84094	4.47524	4.52305	4.43055	1.542	1.47953	2	4.44644	4.03222	4.4541	1.41497	1.23045	1.48667	4.34239	4.50622	4.44925	1.3862	-0.176091	-0.176091	1.75587	0.970037	2.20457	0.653213	0	-0.176091	2.01072	1.87216	1.59843	0	0.544068	0.124939	1.09691	0.425969	1.63347	0.263241	0	0
48	M	PCR negative	Healthy	Healthy	KK43	1.66433	1.82715	4.15814	4.12575	4.35456	2.09922	2.33277	2.67241	4.162	4.64482	4.46634	1.93618	1.69607	1.92428	4.15165	4.12479	4.27114	2.08991	2.41996	2.7401	4.13531	4.71221	4.49651	1.93869	0.425969	0.221849	2.20683	1.926	3.03269	0.653213	0.477121	0.564271	1.95904	2.48714	1.81068	0.176091	0.30103	0.124939	0.544068	0.425969	0.90309	0.124939	0	0
41	F	PCR negative	Healthy	Healthy	KK44	1.82064	1.93281	4.19658	3.69061	4.348	3.13119	1.40937	1.65642	3.38555	4.4157	4.33594	1.42867	1.76092	1.99123	4.17708	3.72104	4.22279	1.54407	1.21748	1.56427	3.41246	4.2897	4.38802	1.09108	0.564271	-0.176091	1.95182	0.726999	2.6306	1.02119	0.477121	0.564271	0.477121	2.51917	1.44196	0	0.30103	0.124939	1.31175	0.564271	1.13033	0.367977	0.30103	0.544068
37	F	PCR negative	Healthy	Healthy	KK47	1.98975	2.62135	4.46757	4.22696	4.36399	2.37414	1.60924	1.87118	4.01631	4.58562	4.4744	1.78414	1.89579	2.44871	4.44961	4.17666	4.27898	2.24797	1.21748	1.45738	3.99129	4.50483	4.42622	1.7877	0.669007	0.0669468	1.54407	1.09108	2.49229	1.40654	0.477121	0.823909	0.845098	2.88224	1.86134	0.60206	0.477121	2.01002	1.63849	0.823909	1.64345	0.726999	0.30103	0.30103
47	M	PCR negative	Healthy	Healthy	KK109	2.34472	3.23771	4.31062	3.74341	4.47782	1.65482	1.37414	1.67517	4.44568	4.49096	4.43346	1.73105	0.669007	2.58206	4.04035	3.4326	4.08019	0.929419	0.60206	0.619789	4.11724	4.05122	4.07662	0.636822	0.425969	0.221849	2.27184	0.522879	2.70601	0.544068	0.477121	0.221849	2.86747	2.61857	2.20185	0	0.30103	0.124939	1.09691	-0.176091	1.36173	-0.477121	-0.30103	0.30103
38	F	PCR negative	Healthy	Healthy	KK119	2.55287	2.46265	4.1737	4.10737	4.49524	2.01143	1.57596	1.73507	4.36772	4.47924	4.30554	1.963	2.68139	2.53782	4.15948	4.11507	4.52299	1.63347	1.5682	1.60924	4.3766	4.53246	4.41359	1.69314	0.937852	0.564271	2.04139	1.01424	2.4284	1.16137	0	0.221849	1.61278	3.27381	1.6596	0	0.60206	0.801632	-0.30103	0.669007	2.02119	-0.477121	0	0
[truncated: 124 more columns]
